# Supplementary material for: Maternal gut microbiota and placenta-derived tissues microbes are important for initial gut microbial colonization in infants
Source: Front Microbiol. 2025 Oct 31;16:1631590. doi: 10.3389/fmicb.2025.1631590 (PMC12617009; doi:10.3389/fmicb.2025.1631590)
Supplement: Supplementary file 1 [file Table_1.xlsx]

## Sheet: 已恢复_Sheet1
Shannon_Index	Group1	Group2	Group1_Mean±Sd	Group2_Mean±Sd	P_Value	P_stars
Shannon	infant_fecal 10d	infant_fecal delivery	1.35±0.41	2.65±0.86	5.6e-05	***
Shannon	infant_fecal 10d	maternal_amniotic delivery	1.35±0.41	1.47±0.83	0.683703	-
Shannon	infant_fecal 10d	maternal_breastmilk 10d	1.35±0.41	1.33±0.51	0.36612	-
Shannon	infant_fecal 10d	maternal_breastmilk 40d	1.35±0.41	1.24±0.46	0.965672	-
Shannon	infant_fecal 10d	maternal_feces 10d	1.35±0.41	2.6±0.4	2.34e-06	***
Shannon	infant_fecal 10d	maternal_feces 40d	1.35±0.41	2.51±0.4	3.85e-06	***
Shannon	infant_fecal 10d	maternal_feces prenatal	1.35±0.41	2.56±0.33	1.26e-06	***
Shannon	infant_fecal 10d	maternal_placental delivery	1.35±0.41	1.35±0.75	0.639433	-
Shannon	infant_fecal 10d	maternal_skin 10d	1.35±0.41	1.08±0.52	0.201428	-
Shannon	infant_fecal 10d	maternal_skin 40d	1.35±0.41	1.61±0.6	0.293778	-
Shannon	infant_fecal 10d	maternal_umbilical cord blood delivery	1.35±0.41	1.58±0.61	0.0503663	-
Shannon	infant_fecal 10d	maternal_vaginal discharge prenatal	1.35±0.41	0.35±0.28	1.6e-07	***
Shannon	infant_fecal 40d	infant_fecal delivery	1.41±0.26	2.65±0.86	0.000490981	***
Shannon	infant_fecal 40d	infant_fecal 10d	1.41±0.26	1.35±0.41	0.253973	-
Shannon	infant_fecal 40d	maternal_amniotic delivery	1.41±0.26	1.47±0.83	0.788386	-
Shannon	infant_fecal 40d	maternal_breastmilk 10d	1.41±0.26	1.33±0.51	0.144771	-
Shannon	infant_fecal 40d	maternal_breastmilk 40d	1.41±0.26	1.24±0.46	0.265671	-
Shannon	infant_fecal 40d	maternal_feces 10d	1.41±0.26	2.6±0.4	1.32e-11	***
Shannon	infant_fecal 40d	maternal_feces 40d	1.41±0.26	2.51±0.4	1.45e-10	***
Shannon	infant_fecal 40d	maternal_feces prenatal	1.41±0.26	2.56±0.33	4.08e-13	***
Shannon	infant_fecal 40d	maternal_placental delivery	1.41±0.26	1.35±0.75	0.693187	-
Shannon	infant_fecal 40d	maternal_skin 10d	1.41±0.26	1.08±0.52	0.0576886	-
Shannon	infant_fecal 40d	maternal_skin 40d	1.41±0.26	1.61±0.6	0.46066	-
Shannon	infant_fecal 40d	maternal_umbilical cord blood delivery	1.41±0.26	1.58±0.61	0.358317	-
Shannon	infant_fecal 40d	maternal_vaginal discharge prenatal	1.41±0.26	0.35±0.28	2.82e-07	***
Shannon	infant_fecal delivery	maternal_amniotic delivery	2.65±0.86	1.47±0.83	0.000305562	***
Shannon	infant_fecal delivery	maternal_breastmilk 10d	2.65±0.86	1.33±0.51	0.000354229	***
Shannon	infant_fecal delivery	maternal_breastmilk 40d	2.65±0.86	1.24±0.46	0.000490385	***
Shannon	infant_fecal delivery	maternal_feces 10d	2.65±0.86	2.6±0.4	0.18323	-
Shannon	infant_fecal delivery	maternal_feces 40d	2.65±0.86	2.51±0.4	0.123617	-
Shannon	infant_fecal delivery	maternal_feces prenatal	2.65±0.86	2.56±0.33	0.144362	-
Shannon	infant_fecal delivery	maternal_placental delivery	2.65±0.86	1.35±0.75	2.48e-05	***
Shannon	infant_fecal delivery	maternal_skin 10d	2.65±0.86	1.08±0.52	0.000175871	***
Shannon	infant_fecal delivery	maternal_skin 40d	2.65±0.86	1.61±0.6	0.0202093	*
Shannon	infant_fecal delivery	maternal_umbilical cord blood delivery	2.65±0.86	1.58±0.61	0.00573434	**
Shannon	infant_fecal delivery	maternal_vaginal discharge prenatal	2.65±0.86	0.35±0.28	1.01e-07	***
Shannon	maternal_amniotic delivery	maternal_breastmilk 10d	1.47±0.83	1.33±0.51	0.75683	-
Shannon	maternal_amniotic delivery	maternal_breastmilk 40d	1.47±0.83	1.24±0.46	0.407416	-
Shannon	maternal_amniotic delivery	maternal_feces 10d	1.47±0.83	2.6±0.4	8.84e-06	***
Shannon	maternal_amniotic delivery	maternal_feces 40d	1.47±0.83	2.51±0.4	3.26e-05	***
Shannon	maternal_amniotic delivery	maternal_feces prenatal	1.47±0.83	2.56±0.33	1.25e-05	***
Shannon	maternal_amniotic delivery	maternal_placental delivery	1.47±0.83	1.35±0.75	0.619401	-
Shannon	maternal_amniotic delivery	maternal_skin 10d	1.47±0.83	1.08±0.52	0.157544	-
Shannon	maternal_amniotic delivery	maternal_skin 40d	1.47±0.83	1.61±0.6	0.695395	-
Shannon	maternal_amniotic delivery	maternal_umbilical cord blood delivery	1.47±0.83	1.58±0.61	0.664825	-
Shannon	maternal_amniotic delivery	maternal_vaginal discharge prenatal	1.47±0.83	0.35±0.28	1.6e-05	***
Shannon	maternal_breastmilk 10d	maternal_breastmilk 40d	1.33±0.51	1.24±0.46	0.843831	-
Shannon	maternal_breastmilk 10d	maternal_feces 10d	1.33±0.51	2.6±0.4	6.38e-05	***
Shannon	maternal_breastmilk 10d	maternal_feces 40d	1.33±0.51	2.51±0.4	0.000131121	***
Shannon	maternal_breastmilk 10d	maternal_feces prenatal	1.33±0.51	2.56±0.33	2.47e-05	***
Shannon	maternal_breastmilk 10d	maternal_placental delivery	1.33±0.51	1.35±0.75	0.821739	-
Shannon	maternal_breastmilk 10d	maternal_skin 10d	1.33±0.51	1.08±0.52	0.340104	-
Shannon	maternal_breastmilk 10d	maternal_skin 40d	1.33±0.51	1.61±0.6	0.339686	-
Shannon	maternal_breastmilk 10d	maternal_umbilical cord blood delivery	1.33±0.51	1.58±0.61	0.11775	-
Shannon	maternal_breastmilk 10d	maternal_vaginal discharge prenatal	1.33±0.51	0.35±0.28	1.1e-05	***
Shannon	maternal_breastmilk 40d	maternal_feces 10d	1.24±0.46	2.6±0.4	8.93e-09	***
Shannon	maternal_breastmilk 40d	maternal_feces 40d	1.24±0.46	2.51±0.4	5.34e-08	***
Shannon	maternal_breastmilk 40d	maternal_feces prenatal	1.24±0.46	2.56±0.33	7.68e-10	***
Shannon	maternal_breastmilk 40d	maternal_placental delivery	1.24±0.46	1.35±0.75	0.645709	-
Shannon	maternal_breastmilk 40d	maternal_skin 10d	1.24±0.46	1.08±0.52	0.445712	-
Shannon	maternal_breastmilk 40d	maternal_skin 40d	1.24±0.46	1.61±0.6	0.166925	-
Shannon	maternal_breastmilk 40d	maternal_umbilical cord blood delivery	1.24±0.46	1.58±0.61	0.1356	-
Shannon	maternal_breastmilk 40d	maternal_vaginal discharge prenatal	1.24±0.46	0.35±0.28	5.69e-05	***
Shannon	maternal_feces 10d	maternal_feces 40d	2.6±0.4	2.51±0.4	0.498771	-
Shannon	maternal_feces 10d	maternal_feces prenatal	2.6±0.4	2.56±0.33	0.705183	-
Shannon	maternal_feces 10d	maternal_placental delivery	2.6±0.4	1.35±0.75	8.87e-09	***
Shannon	maternal_feces 10d	maternal_skin 10d	2.6±0.4	1.08±0.52	1.69e-09	***
Shannon	maternal_feces 10d	maternal_skin 40d	2.6±0.4	1.61±0.6	0.000169281	***
Shannon	maternal_feces 10d	maternal_umbilical cord blood delivery	2.6±0.4	1.58±0.61	7.07e-06	***
Shannon	maternal_feces 10d	maternal_vaginal discharge prenatal	2.6±0.4	0.35±0.28	2.4e-07	***
Shannon	maternal_feces 40d	maternal_feces prenatal	2.51±0.4	2.56±0.33	0.696292	-
Shannon	maternal_feces 40d	maternal_placental delivery	2.51±0.4	1.35±0.75	6.55e-08	***
Shannon	maternal_feces 40d	maternal_skin 10d	2.51±0.4	1.08±0.52	1.05e-08	***
Shannon	maternal_feces 40d	maternal_skin 40d	2.51±0.4	1.61±0.6	0.000571844	***
Shannon	maternal_feces 40d	maternal_umbilical cord blood delivery	2.51±0.4	1.58±0.61	3.96e-05	***
Shannon	maternal_feces 40d	maternal_vaginal discharge prenatal	2.51±0.4	0.35±0.28	3.82e-07	***
Shannon	maternal_feces prenatal	maternal_placental delivery	2.56±0.33	1.35±0.75	7.25e-09	***
Shannon	maternal_feces prenatal	maternal_skin 10d	2.56±0.33	1.08±0.52	1.46e-10	***
Shannon	maternal_feces prenatal	maternal_skin 40d	2.56±0.33	1.61±0.6	5.13e-05	***
Shannon	maternal_feces prenatal	maternal_umbilical cord blood delivery	2.56±0.33	1.58±0.61	6.79e-05	***
Shannon	maternal_feces prenatal	maternal_vaginal discharge prenatal	2.56±0.33	0.35±0.28	1.01e-07	***
Shannon	maternal_placental delivery	maternal_skin 10d	1.35±0.75	1.08±0.52	0.262176	-
Shannon	maternal_placental delivery	maternal_skin 40d	1.35±0.75	1.61±0.6	0.431631	-
Shannon	maternal_placental delivery	maternal_umbilical cord blood delivery	1.35±0.75	1.58±0.61	0.335195	-
Shannon	maternal_placental delivery	maternal_vaginal discharge prenatal	1.35±0.75	0.35±0.28	2.58e-06	***
Shannon	maternal_skin 10d	maternal_skin 40d	1.08±0.52	1.61±0.6	0.0679289	-
Shannon	maternal_skin 10d	maternal_umbilical cord blood delivery	1.08±0.52	1.58±0.61	0.0364668	*
Shannon	maternal_skin 10d	maternal_vaginal discharge prenatal	1.08±0.52	0.35±0.28	0.000201337	***
Shannon	maternal_skin 40d	maternal_umbilical cord blood delivery	1.61±0.6	1.58±0.61	0.926404	-
Shannon	maternal_skin 40d	maternal_vaginal discharge prenatal	1.61±0.6	0.35±0.28	0.000466414	***
Shannon	maternal_umbilical cord blood delivery	maternal_vaginal discharge prenatal	1.58±0.61	0.35±0.28	6.4e-05	***
