# Supplementary material for: Maternal gut microbiota and placenta-derived tissues microbes are important for initial gut microbial colonization in infants
Source: Front Microbiol. 2025 Oct 31;16:1631590. doi: 10.3389/fmicb.2025.1631590 (PMC12617009; doi:10.3389/fmicb.2025.1631590)
Supplement: Supplementary file 2 [file Table_2.xlsx]

## Sheet: Sheet2
group1	group2	Df	SumsOfSqs	F.Model	R2	p.value	p.adjusted	sig
infant_fecal delivery	infant_fecal 10d	1	2.06358485336401	6.57953208559525	0.154523353435843	0.001	0.00165454545454545	*
infant_fecal delivery	infant_fecal 40d	1	2.38272772800613	8.09982439013188	0.192395681157056	0.001	0.00165454545454545	*
infant_fecal delivery	maternal_amniotic delivery	1	1.6248849476904	5.05376149871807	0.120173827943361	0.001	0.00165454545454545	*
infant_fecal delivery	maternal_breastmilk 10d	1	1.54398086716663	5.11526189146813	0.154468411218757	0.001	0.00165454545454545	*
infant_fecal delivery	maternal_breastmilk 40d	1	1.66275330572218	5.4700569681751	0.163431361152934	0.001	0.00165454545454545	*
infant_fecal delivery	maternal_skin 10d	1	1.64015025311133	5.4887040950626	0.159144979177352	0.001	0.00165454545454545	*
infant_fecal delivery	maternal_skin 40d	1	0.919339288983174	2.82141970117788	0.109266637304578	0.008	0.0123389830508475	.
infant_fecal delivery	maternal_feces prenatal	1	1.74109717682461	5.51833060237472	0.132913113853838	0.001	0.00165454545454545	*
infant_fecal delivery	maternal_feces 10d	1	1.64443520827687	5.17107317576951	0.132012547947454	0.001	0.00165454545454545	*
infant_fecal delivery	maternal_feces 40d	1	1.82425700553356	6.19610690458796	0.158079651116134	0.001	0.00165454545454545	*
infant_fecal delivery	maternal_placental delivery	1	0.570670149639988	1.60450852455494	0.0351831118559479	0.076	0.109777777777778
infant_fecal delivery	maternal_umbilical cord blood delivery	1	1.16895306349185	3.28184667953929	0.0986077098166813	0.001	0.00165454545454545	*
infant_fecal delivery	maternal_vaginal discharge prenatal	1	1.76756355853218	9.05838516877788	0.196671792456119	0.001	0.00165454545454545	*
infant_fecal 10d	infant_fecal 40d	1	0.92938874970174	3.44143979670877	0.0919152632856626	0.005	0.00798245614035088	*
infant_fecal 10d	maternal_amniotic delivery	1	2.07768880025927	6.94037127546404	0.15794976405535	0.001	0.00165454545454545	*
infant_fecal 10d	maternal_breastmilk 10d	1	1.92023949919843	7.04522470163653	0.201032373500734	0.001	0.00165454545454545	*
infant_fecal 10d	maternal_breastmilk 40d	1	2.40374031049322	8.75059181610993	0.238107507489826	0.001	0.00165454545454545	*
infant_fecal 10d	maternal_skin 10d	1	2.0449243632245	7.55830195746259	0.206746526856117	0.001	0.00165454545454545	*
infant_fecal 10d	maternal_skin 40d	1	1.20042658383034	4.13656763349335	0.152435182273671	0.001	0.00165454545454545	*
infant_fecal 10d	maternal_feces prenatal	1	2.30415277795513	7.87101506453869	0.179412649854571	0.001	0.00165454545454545	*
infant_fecal 10d	maternal_feces 10d	1	2.2641362291224	7.70391114997432	0.184728744559947	0.001	0.00165454545454545	*
infant_fecal 10d	maternal_feces 40d	1	2.52695563873094	9.37377976984686	0.221216512210158	0.001	0.00165454545454545	*
infant_fecal 10d	maternal_placental delivery	1	1.51188902028983	4.48585835290911	0.0925189014961506	0.001	0.00165454545454545	*
infant_fecal 10d	maternal_umbilical cord blood delivery	1	0.823221352654156	2.50325430673242	0.0770154976824556	0.006	0.00941379310344828	*
infant_fecal 10d	maternal_vaginal discharge prenatal	1	5.99640614333343	34.666725956674	0.483721357351132	0.001	0.00165454545454545	*
infant_fecal 40d	maternal_amniotic delivery	1	2.10842007098572	7.53985821859648	0.177242203766923	0.001	0.00165454545454545	*
infant_fecal 40d	maternal_breastmilk 10d	1	2.42610354663278	9.94538379208764	0.27668041742475	0.001	0.00165454545454545	*
infant_fecal 40d	maternal_breastmilk 40d	1	2.8164744971312	11.4378064940441	0.305514867594172	0.001	0.00165454545454545	*
infant_fecal 40d	maternal_skin 10d	1	2.71610757530863	11.1843762391845	0.292904515949829	0.001	0.00165454545454545	*
infant_fecal 40d	maternal_skin 40d	1	1.57237427638763	6.13133494473993	0.22598721947254	0.001	0.00165454545454545	*
infant_fecal 40d	maternal_feces prenatal	1	2.92367880846481	10.7471226764713	0.240174608637402	0.001	0.00165454545454545	*
infant_fecal 40d	maternal_feces 10d	1	2.84005675664391	10.4422653665748	0.24603459019882	0.001	0.00165454545454545	*
infant_fecal 40d	maternal_feces 40d	1	3.15912861014092	12.8742326691613	0.293434936315375	0.001	0.00165454545454545	*
infant_fecal 40d	maternal_placental delivery	1	2.33584890212159	7.24541623612496	0.147128743950182	0.001	0.00165454545454545	*
infant_fecal 40d	maternal_umbilical cord blood delivery	1	1.06999148892735	3.49316909674198	0.110918310126603	0.001	0.00165454545454545	*
infant_fecal 40d	maternal_vaginal discharge prenatal	1	5.91546515197447	40.5100933012141	0.536485806468508	0.001	0.00165454545454545	*
